# Supplementary material for: Genome-Wide Identification of NDPK Family Genes and Expression Analysis under Abiotic Stress in Brassica napus
Source: Int J Mol Sci. 2024 Jun 20;25(12):6795. doi: 10.3390/ijms25126795 (PMC11203525; doi:10.3390/ijms25126795)
Supplement: Supplementary file 1 [file ijms-25-06795-s001.zip › Table S1.xlsx]

## Sheet: Sheet2
Table S1 Physicochemical properties and basic information of NDPK in Brassica napus L. and its diploid ancestors
Gene Name	Gene ID	Chromosome	Number of amino acid (aa)	Molecular weight (Da)	Isoelectric point (pI)	Instability index	Subcellular localization
BrNDPK1a	BraA01g014600.3C	Ar01	237	25966.7	9.69	37.5	Mitochondrial
BrNDPK2a	BraA02g028590.3C	Ar02	235	25607.3	9.32	37.13	Mitochondrial
BrNDPK3a	BraA03g042760.3C	Ar03	84	9532.18	9.48	18.29	Cytoplasm
BrNDPK4a	BraA06g026850.3C	Ar06	232	25547.6	8.86	50.31	Chloroplast
BrNDPK5a	BraA08g000450.3C	Ar08	148	16394.9	6.28	30.79	Cytoplasm
BrNDPK6a	BraA08g029270.3C	Ar08	143	15968.9	5.76	34.58	Endoplasmic reticulum
BrNDPK7a	BraA09g007780.3C	Ar09	227	25168	8.84	50.64	Chloroplast
BrNDPK8a	BraA09g020880.3C	Ar09	148	16395.8	6.29	27.75	Cytoplasm
BrNDPK9a	BraA09g027590.3C	Ar09	236	25627.3	9.3	34.79	Mitochondrial
BoNDPK1a	BolC01g018150.2J	Co01	315	35024.3	8.65	36.18	Chloroplast
BoNDPK2a	BolC02g040980.2J	Co02	306	33067.4	9.05	35.38	Chloroplast
BoNDPK3a	BolC03g057710.2J	Co03	232	25565.6	9.12	52.18	Chloroplast
BoNDPK4a	BolC03g086410.2J	Co03	148	16394.9	6.28	30.79	Cytoplasm
BoNDPK5a	BolC08g026450.2J	Co08	280	31142.5	6.31	41.43	Endoplasmic reticulum
BoNDPK6a	BolC09g008630.2J	Co09	230	25490.3	8.61	51.97	Chloroplast
BoNDPK7a	BolC09g024750.2J	Co09	142	15630	6.83	24.08	Cytoplasm
BoNDPK8a	BolC09g032570.2J	Co09	177	20151.5	9.88	56.55	Chloroplast
BnANDPK1b	BnaA01G0134900ZS	An01	237	25974.7	9.69	37.72	Mitochondrial
BnANDPK2b	BnaA02G0269100ZS	An02	235	25573.3	9.32	37.13	Mitochondrial
BnANDPK3b	BnaA03G0394700ZS	An03	68	7648.93	8.09	32.86	Cytoplasm
BnANDPK4b	BnaA06G0285000ZS	An06	232	25547.6	8.86	50.31	Chloroplast
BnANDPK5b	BnaA08G0003700ZS	An08	148	16394.9	6.28	30.79	Cytoplasm
BnANDPK6b	BnaA08G0261800ZS	An08	208	22765.2	5.88	34.27	Endoplasmic reticulum
BnANDPK7b	BnaA09G0083500ZS	An09	222	24522.2	8.62	53.15	Chloroplast
BnANDPK8b	BnaA09G0198300ZS	An09	148	16395.8	6.29	27.75	Cytoplasm
BnANDPK9b	BnaA09G0253200ZS	An09	262	28773.2	9.32	32.56	Chloroplast
BnCNDPK1b	BnaC01G0173500ZS	Cn01	237	26024.8	9.54	36.29	Mitochondrial
BnCNDPK2b	BnaC02G0366100ZS	Cn02	235	25575.2	9.32	33.97	Mitochondrial
BnCNDPK3b	BnaC03G0544700ZS	Cn03	232	25593.6	9.12	52.18	Chloroplast
BnCNDPK4b	BnaC03G0813000ZS	Cn03	148	16408.9	6.28	31.36	Cytoplasm
BnCNDPK5b	BnaC08G0240200ZS	Cn08	438	49400.1	7.6	54.31	Chloroplast
BnCNDPK7b	BnaC09G0228900ZS	Cn09	148	16379.8	6.29	25.64	Cytoplasm
BnCNDPK8b	BnaC09G0298400ZS	Cn09	214	24606.4	10.1	59.53	Nucleus
