# Supplementary material for: Genome-Wide Identification of NDPK Family Genes and Expression Analysis under Abiotic Stress in Brassica napus
Source: Int J Mol Sci. 2024 Jun 20;25(12):6795. doi: 10.3390/ijms25126795 (PMC11203525; doi:10.3390/ijms25126795)
Supplement: Supplementary file 1 [file ijms-25-06795-s001.zip › Table S2.xlsx]

## Sheet: Sheet1
Table S2 The Ka, Ks, and Ka/Ks values of duplicated NDPKs gene pairs.
Duplicated gene pairs	Ka	Ks	Ka/Ks	Duplication type	Purify selection	Time (Mya)
BrNDPK3a-BnANDPK3b	0.0727213	0.0329723	2.20552	Segmental	NO	1.09908
BoNDPK8a-BnCNDPK8b	0.0804521	0.0771558	1.04272	Segmental	NO	2.57186
BoNDPK1a-BnCNDPK1b	0.0535145	0.0623088	0.85886	Segmental	Yes	2.07696
BoNDPK2a-BnCNDPK2b	0.0267119	0.0358277	0.745565	Segmental	Yes	1.19426
BoNDPK8a-BnANDPK9b	0.307842	0.430777	0.714619	Segmental	Yes	14.3592
BnANDPK9b-BnCNDPK8b	0.464741	0.664134	0.69977	Segmental	Yes	22.1378
BnCNDPK2b-BnCNDPK8b	0.472937	0.85129	0.555553	Segmental	Yes	28.3763
BnANDPK6b-BnCNDPK5b	0.16615	0.318577	0.521539	Segmental	Yes	10.6192
BnANDPK2b-BnCNDPK8b	0.389173	0.751181	0.518082	Segmental	Yes	25.0394
BnANDPK2b-BnCNDPK8b	0.389173	0.751181	0.518082	Segmental	Yes	25.0394
BoNDPK8a-BnCNDPK2b	0.329788	0.671337	0.491241	Segmental	Yes	22.3779
BrNDPK1a-BoNDPK1a	0.0795647	0.163526	0.486558	Segmental	Yes	5.45085
BoNDPK2a-BoNDPK8a	0.28447	0.588188	0.483638	Segmental	Yes	19.6063
BoNDPK5a-BnANDPK6b	0.122093	0.258217	0.47283	Segmental	Yes	8.60723
BoNDPK1a-BnANDPK1b	0.0753772	0.163161	0.46198	Segmental	Yes	5.43871
BoNDPK2a-BnANDPK2b	0.0325306	0.0736788	0.441519	Segmental	Yes	2.45596
BoNDPK1a-BoNDPK8a	0.466631	1.09732	0.425245	Segmental	Yes	36.5774
BnCNDPK1b-BnCNDPK8b	0.480481	1.13608	0.422929	Segmental	Yes	37.8693
BrNDPK2a-BoNDPK2a	0.0305775	0.0736788	0.41501	Segmental	Yes	2.45596
BoNDPK8a-BnANDPK2b	0.213531	0.555752	0.38422	Segmental	Yes	18.5251
BrNDPK6a-BnCNDPK5b	0.0760311	0.201064	0.378143	Segmental	Yes	6.70214
BoNDPK8a-BnCNDPK1b	0.345687	0.971284	0.355907	Segmental	Yes	32.3761
BoNDPK6a-BnANDPK7b	0.0334741	0.102356	0.327035	Segmental	Yes	3.41188
BrNDPK7a-BoNDPK6a	0.0326784	0.100365	0.325596	Segmental	Yes	3.3455
BoNDPK8a-BnANDPK1b	0.329203	1.02277	0.321875	Segmental	Yes	34.0923
BnANDPK4b-BnCNDPK3b	0.0153458	0.0615099	0.249485	Segmental	Yes	2.05033
BrNDPK4a-BnCNDPK3b	0.0153458	0.0615099	0.249485	Segmental	Yes	2.05033
BrNDPK9a-BnANDPK9b	0.0132224	0.0536208	0.246591	Segmental	Yes	1.78736
BrNDPK1a-BnCNDPK1b	0.0235203	0.096506	0.243718	Segmental	Yes	3.21687
BoNDPK6a-BnCNDPK3b	0.0852931	0.353376	0.241366	Segmental	Yes	11.7792
BrNDPK6a-BoNDPK5a	0.0376109	0.157576	0.238684	Segmental	Yes	5.25253
BrNDPK9a-BoNDPK1a	0.144027	0.607733	0.236991	Segmental	Yes	20.2578
BoNDPK3a-BoNDPK6a	0.0831411	0.353376	0.235277	Segmental	Yes	11.7792
BrNDPK4a-BoNDPK6a	0.0863127	0.368846	0.234007	Segmental	Yes	12.2949
BoNDPK6a-BnANDPK4b	0.0863127	0.368846	0.234007	Segmental	Yes	12.2949
BrNDPK4a-BoNDPK3a	0.0134103	0.0615099	0.218019	Segmental	Yes	2.05033
BoNDPK3a-BnANDPK4b	0.0134103	0.0615099	0.218019	Segmental	Yes	2.05033
BoNDPK1a-BnANDPK9b	0.13915	0.639468	0.217603	Segmental	Yes	21.3156
BrNDPK6a-BnANDPK6b	0.0213809	0.0991358	0.215673	Segmental	Yes	3.30453
BnCNDPK1bBnCNDPK1b	0.0197194	0.0963058	0.204759	Segmental	Yes	3.21019
BoNDPK2a-BnANDPK9b	0.0424892	0.213228	0.199266	Segmental	Yes	7.10761
BrNDPK9a-BoNDPK2a	0.0415298	0.208803	0.198895	Segmental	Yes	6.96009
BrNDPK1a-BrNDPK9a	0.0922562	0.541942	0.170232	Segmental	Yes	18.0647
BrNDPK9a-BnCNDPK1b	0.0922867	0.553199	0.166824	Segmental	Yes	18.44
BnANDPK7b-BnCNDPK3b	0.0631734	0.380305	0.166112	Segmental	Yes	12.6768
BrNDPK7a-BnCNDPK3b	0.0616405	0.371385	0.165975	Segmental	Yes	12.3795
BrNDPK9a-BnANDPK1b	0.0881038	0.54041	0.163032	Segmental	Yes	18.0137
BoNDPK3a-BnANDPK7b	0.0610155	0.380305	0.160438	Segmental	Yes	12.6768
BrNDPK7a-BoNDPK3a	0.059537	0.371385	0.160311	Segmental	Yes	12.3795
BrNDPK2a-BoNDPK1a	0.123949	0.783309	0.158238	Segmental	Yes	26.1103
BrNDPK4a-BrNDPK7a	0.0658428	0.423215	0.155578	Segmental	Yes	14.1072
BrNDPK7a-BnANDPK4b	0.0658428	0.423215	0.155578	Segmental	Yes	14.1072
BnANDPK4b-BnANDPK7b	0.0674845	0.433793	0.155569	Segmental	Yes	14.4598
BrNDPK4a-BnANDPK7b	0.0674845	0.433793	0.155569	Segmental	Yes	14.4598
BnANDPK9b-BnCNDPK1b	0.0880021	0.579953	0.15174	Segmental	Yes	19.3318
BrNDPK1a-BnANDPK9b	0.087973	0.619645	0.141973	Segmental	Yes	20.6548
BnANDPK1b-BnANDPK9b	0.0838448	0.617783	0.135719	Segmental	Yes	20.5928
BrNDPK1a-BnANDPK2b	0.0838586	0.706661	0.118669	Segmental	Yes	23.5554
BrNDPK1a-BrNDPK2a	0.0817738	0.721967	0.113265	Segmental	Yes	24.0656
BnANDPK1b-BnANDPK2b	0.0797472	0.704357	0.11322	Segmental	Yes	23.4786
BrNDPK2a-BnANDPK1b	0.0776725	0.719586	0.10794	Segmental	Yes	23.9862
BrNDPK2a-BnCNDPK1b	0.071811	0.679126	0.10574	Segmental	Yes	22.6375
BrNDPK9a-BnANDPK2b	0.0209073	0.214548	0.0974481	Segmental	Yes	7.15159
BrNDPK9a-BnCNDPK2b	0.0190004	0.221598	0.0857425	Segmental	Yes	7.38661
BnANDPK2b-BnCNDPK2b	0.0056303	0.0675995	0.0832892	Segmental	Yes	2.25332
BrNDPK2a-BrNDPK9a	0.0189823	0.230235	0.0824478	Segmental	Yes	7.67449
BrNDPK2a-BnANDPK2b	0.00187033	0.0239541	0.0780794	Segmental	Yes	0.798471
BnANDPK9b-BnCNDPK2b	0.0151496	0.230104	0.0658383	Segmental	Yes	7.67012
BnANDPK2b-BnANDPK9b	0.0132266	0.222981	0.0593172	Segmental	Yes	7.43269
BrNDPK2a-BnCNDPK2b	0.00374884	0.0675995	0.0554566	Segmental	Yes	2.25332
BoNDPK4a-BnCNDPK4b	0.00289715	0.0527458	0.0549267	Segmental	Yes	1.75819
BrNDPK2a-BnANDPK9b	0.0113228	0.238886	0.0473981	Segmental	Yes	7.96287
BnANDPK5b-BnCNDPK4b	0.00289715	0.0749286	0.0386656	Segmental	Yes	2.49762
BrNDPK5a-BnCNDPK4b	0.00289715	0.0749286	0.0386656	Segmental	Yes	2.49762
BrNDPK8a-BoNDPK7a	0.00304106	0.123644	0.0245953	Segmental	Yes	4.12146
BoNDPK7a-BnANDPK8b	0.00303952	0.136222	0.0223129	Segmental	Yes	4.54074
BrNDPK8a-BnCNDPK7b	0.00290557	0.131966	0.0220175	Segmental	Yes	4.39888
BnANDPK8b-BnCNDPK7b	0.00290417	0.144355	0.0201182	Segmental	Yes	4.81185
BrNDPK4a-BnANDPK4b	0	0	0	Segmental	Yes	0
BrNDPK5a-BnANDPK5b	0	0	0	Segmental	Yes	0
BrNDPK7a-BnANDPK7b	0	0	0	Segmental	Yes	0
BoNDPK7a-BnCNDPK7b	0	0	0	Segmental	Yes	0
BrNDPK5a-BoNDPK4a	0	0.0636424	0	Segmental	Yes	2.12141
BrNDPK8a-BnANDPK8b	0	0.119602	0	Segmental	Yes	3.98673
BoNDPK4a-BnANDPK5b	0	0.0636424	0	Segmental	Yes	2.12141
