# Supplementary material for: Genome-Wide Identification of NDPK Family Genes and Expression Analysis under Abiotic Stress in Brassica napus
Source: Int J Mol Sci. 2024 Jun 20;25(12):6795. doi: 10.3390/ijms25126795 (PMC11203525; doi:10.3390/ijms25126795)
Supplement: Supplementary file 1 [file ijms-25-06795-s001.zip › Table S3.xlsx]

## Sheet: Sheet1
Table S3 Specifc primers of NDPK genes for qRT-PCR
Gene name	Primer	Sequence(5’-3’)
q-actin73	Forward primer	TGTGCTTGACTCTGGTGATGGT
	Reverse primer	GACGGAGGATAGCGTGAGGAAG
BnaA01G0134900ZS	Forward primer	AAGTCCATGCTGCTGAGATG
	Reverse primer	GCGTTCGAACCGGGTAATAA
BnaA02G0269100ZS	Forward primer	GATTTCGCGCAGAAGCATTAC
	Reverse primer	TTCCCATACCATGGCGATAAC
BnaA03G0394700ZS	Forward primer	CATCGGCAGGTTTGAGAATAAG
	Reverse primer	GGCAGACAAGTCTTGGTAGT
BnaA06G0285000ZS	Forward primer	GGCTCTTCTCTCGTGTTTCTC
	Reverse primer	GTCTCCTCAACTTGCTCCATAG
BnaA08G0003700ZS	Forward primer	CCCTTCTTCAGTGGTCTTGTT
	Reverse primer	GTTCGTTGCTCCGATGATCT
BnaA08G0261800ZS	Forward primer	CAGCTCACCTAGTGTTGTTACTC
	Reverse primer	CAGAGACTCCATCTGGCTTTATC
BnaA09G0083500ZS	Forward primer	CAAGCTGAACCTGGCACTATTA
	Reverse primer	GCATAGCTCGCCTTCAATCT
BnaA09G0198300ZS	Forward primer	CTTCAGCAGCCTTGTTGATTAC
	Reverse primer	GCTCCAATGATCTTCCTTCCT
BnaA09G0253200ZS	Forward primer	TGGCTTGTGTGACTTCCTTAG
	Reverse primer	CGGTGGCTCCAATCAGTTTA
BnaC01G0173500ZS	Forward primer	GATTGGAGCCACTGATCCTAAA
	Reverse primer	GTCCGTCACTTCCATGGATTAT
BnaC02G0366100ZS	Forward primer	GATTTCGCGCAGAAGCATTAC
	Reverse primer	TTCCCATACCATGGCGATAAC
BnaC03G0544700ZS	Forward primer	GGCTCTTCTCTCGTGTTTCTC
	Reverse primer	GTCTCCTCAACTTGCTCCATAG
BnaC03G0813000ZS	Forward primer	CGAGAAACACTACCAGGACTTG
	Reverse primer	CCCGTCAACACAACATTCTTTC
BnaC08G0240200ZS	Forward primer	TAGTGCTCCTCCTCGTTCTC
	Reverse primer	CAGAGACTCCATCTGGCTTTATC
BnaC09G0228900ZS	Forward primer	TTGTCTGCCAAGCCTTTCT
	Reverse primer	TGCTCCAATGATCTTCCTTCC
BnaC09G0298400ZS	Forward primer	GATTTCGCTCAGAAGCATTACC
	Reverse primer	CATCTATGCTCCATGGCAATAAC
