# Supplementary material for: Genome-Wide Identification of NDPK Family Genes and Expression Analysis under Abiotic Stress in Brassica napus
Source: Int J Mol Sci. 2024 Jun 20;25(12):6795. doi: 10.3390/ijms25126795 (PMC11203525; doi:10.3390/ijms25126795)
Supplement: Supplementary file 1 [file ijms-25-06795-s001.zip › Table S4.xlsx]

## Sheet: QRT-PCR raw data
NaCl
	ck(0 h)	ck(0 h)	ck(0 h)	3 h	3 h	3 h	6 h	6 h	6 h	9 h	9 h	9 h	12 h	12 h	12 h	24 h	24 h	24 h
BnANDPK1b	1.00569	1.7032	2.044	3.74617	0.623537	3.61388	1.33575	1.74133	2.76664	4.08853	6.28585	2.01973	2.4876	4.33726	3.87521	2.11581	2.64221	2.01556
BnANDPK2b	1.00145	1.15774	1.13377	3.38248	2.16344	3.28931	3.53225	2.87034	2.82114	3.00804	3.86439	4.94285	3.70949	8.01848	8.5613	2.26494	1.76809	5.09047
BnANDPK3b	1.25607	0.45659	0.242783	0.23989	0.157513	0.692182	1.58699	0.0545353	0.842849	0.103959	0.131236	0.211492	0.0744974	0.868057	0.617913	0.150581	0.286503	0.182655
BnANDPK4b	1.00021	1.54069	2.0238	2.19897	0.655379	1.40126	1.88908	1.71919	2.03303	0.271789	0.578521	2.16995	0.783636	0.571765	0.333803	0.523557	0.485393	1.48326
BnANDPK5b	1.00031	1.00483	0.977496	0.870625	0.516546	0.696131	0.809206	0.640246	0.799379	0.244872	0.432296	0.652347	0.541287	0.586043	0.471006	0.24102	0.198638	0.452936
BnANDPK6b	1.00423	1.42251	1.03584	1.32582	1.13656	1.78399	1.61783	1.13663	1.99141	0.833537	1.05645	1.23959	1.63057	3.19289	2.88062	1.34903	1.40435	1.81642
BnANDPK7b	1	1.19748	0.486327	0.868541	0.509328	0.812252	2.08493	1.30435	1.59475	0.83702	0.882703	3.13109	1.73307	1.7818	1.83189	0.946058	0.790041	1.76133
BnANDPK8b	1.0003	1.007	1.66264	1.42426	0.840901	1.38194	0.961045	0.673944	1.35359	0.541274	0.819488	1.02387	0.854662	0.779367	0.474176	0.412215	0.340724	0.745783
BnANDPK9b	1.00028	1.04492	0.967154	2.03942	0.946306	1.382	1.88474	1.33035	2.78572	1.5096	1.61383	2.74679	3.06814	3.29207	3.16098	1.7229	1.18138	1.85892
BnCNDPK1b	1.00923	1.48264	1.34679	2.61292	1.6142	4.16025	2.23872	1.88201	2.42226	1.70987	3.25157	2.44915	4.98167	5.48799	7.08211	1.18634	1.04133	2.63595
BnCNDPK2b	1.00011	1.22718	1.91642	4.81487	2.03282	3.39838	4.21847	3.61913	3.423	3.59606	4.84175	6.97226	5.08069	7.85665	9.39865	2.05	1.80331	4.07383
BnCNDPK3b	1.00116	1.28137	2.53124	3.12793	1.09004	1.99568	3.15336	2.54476	3.398	0.748675	1.30829	3.20808	1.08471	1.01221	0.472267	0.803966	0.649938	1.07334
BnCNDPK4b	1.00067	0.875291	1.62118	0.991472	0.747509	0.87903	0.785013	0.495889	1.1261	0.456064	0.67425	0.603522	0.642444	0.672479	0.460406	0.44396	0.29524	0.763507
BnCNDPK5b	1.00565	0.983317	0.777495	0.920299	1.21354	1.20533	1.71757	0.790776	1.43948	0.791313	0.935558	1.02578	1.41141	2.0765	1.7611	1.57795	1.33237	1.47845
BnCNDPK7b	1.00071	1.00989	1.25738	0.87951	0.677905	1.00938	0.934428	0.636868	1.28368	0.310587	0.620974	0.441948	0.822035	0.597934	0.507645	0.478423	0.509901	0.412293
BnCNDPK8b	1.00928	1.08342	1.28715	7.52318	4.89656	13.7578	6.61783	7.46987	8.11801	4.15946	7.81038	4.88863	7.2074	9.86926	10.0093	1.74784	2.21393	1.7871
Drought
	ck(0 h)	ck(0 h)	ck(0 h)	3 h	3 h	3 h	6 h	6 h	6 h	9 h	9 h	9 h	12 h	12 h	12 h	24 h	24 h	24 h
BnANDPK1b	1.00569	1.7032	2.044	2.62542	0.888372	1.21345	1.25616	0.987528	1.09646	1.8055	0.847924	2.16193	1.47365	2.42055	1.62148	0.954786	1.594	1.51274
BnANDPK2b	1.00145	1.15774	1.13377	2.06035	4.73437	3.51646	3.48907	2.74573	3.24214	4.6806	2.22076	2.45781	2.63254	7.77972	6.3417	1.98173	3.38924	2.01996
BnANDPK3b	1.25607	0.45659	0.242783	0.118184	0.121096	0.0424418	0.770441	0.18316	2.25641	0.727592	0.0749344	0.0597449	0.268844	1.40713	0.991091	0.176367	0.390268	0.539335
BnANDPK4b	1.00021	1.54069	2.0238	1.27173	0.862721	0.729445	1.28967	1.8289	1.56319	1.80771	0.657536	1.55117	1.18671	1.43773	0.994137	0.194271	0.516482	0.877612
BnANDPK5b	1.00031	1.00483	0.977496	0.372906	0.748375	0.545162	0.751489	0.686363	0.561458	1.11226	0.808557	0.99351	0.459061	0.939538	0.56968	0.236763	0.410926	0.794177
BnANDPK6b	1.00423	1.42251	1.03584	0.585477	1.34371	1.0781	1.26572	1.3609	1.07741	1.18095	0.476096	1.27664	1.0677	1.82928	2.14188	1.08978	1.33179	1.59021
BnANDPK7b	1	1.19748	0.486327	1.02101	1.41095	0.390483	1.01396	1.34102	0.935191	2.27101	0.909618	0.612734	0.92445	1.90528	2.9622	0.905425	1.61702	1.50873
BnANDPK8b	1.0003	1.007	1.66264	0.790538	1.1976	0.975518	1.29338	1.12249	1.49968	1.54065	0.841117	1.06207	1.0699	1.61713	1.03091	0.39791	0.847558	1.32924
BnANDPK9b	1.00028	1.04492	0.967154	1.71736	2.3057	1.72621	1.78267	1.39191	2.24544	1.9913	1.63386	1.65169	1.60215	3.46973	2.71979	0.897981	1.41465	1.44766
BnCNDPK1b	1.00923	1.48264	1.34679	2.74479	1.79833	1.48238	3.05165	3.36776	2.95688	3.76605	1.4297	2.56956	4.16734	4.83536	3.83499	0.976946	2.72849	1.64576
BnCNDPK2b	1.00011	1.22718	1.91642	3.44161	3.07317	2.61853	4.12305	3.48675	3.78449	5.95557	3.89534	4.77899	3.35888	7.71144	6.56952	1.82018	3.45442	2.92413
BnCNDPK3b	1.00116	1.28137	2.53124	1.35204	1.44249	1.00066	2.27728	2.72191	3.84399	2.34865	1.30531	2.45315	2.31969	3.48273	1.92347	0.419308	0.957779	1.48315
BnCNDPK4b	1.00067	0.875291	1.62118	0.508209	1.06313	0.597702	0.756415	0.598701	1.02135	1.33241	0.88177	0.908169	0.71705	1.44129	0.736822	0.395352	0.608484	1.0674
BnCNDPK5b	1.00565	0.983317	0.777495	0.484471	1.3089	0.628733	1.47756	1.16418	1.25652	1.5661	0.99698	1.11243	1.26941	2.2295	2.11007	1.29676	1.19313	2.12421
BnCNDPK7b	1.00071	1.00989	1.25738	0.657039	0.912701	0.934256	1.11063	0.916225	1.2009	0.974529	0.968157	1.28919	0.941061	0.967767	0.545253	0.241261	0.63659	0.722404
BnCNDPK8b	1.00928	1.08342	1.28715	4.191	5.30805	4.73793	7.7378	4.6342	3.95559	5.59343	4.80123	5.668	2.84553	6.78984	3.42495	1.55933	4.94889	2.39657
MeJA
	ck(0 h)	ck(0 h)	ck(0 h)	3 h	3 h	3 h	6 h	6 h	6 h	9 h	9 h	9 h	12 h	12 h	12 h	24 h	24 h	24 h
BnANDPK1b	1.00569	1.7032	2.044	3.08453	3.44088	4.68451	4.08466	5.17241	4.06804	0.789368	4.2538	6.21068	6.81037	7.4058	3.92304	2.211	1.93258	5.98007
BnANDPK2b	1.00145	1.15774	1.13377	6.64754	3.05497	4.07246	9.69718	8.45069	6.77279	4.45038	10.4896	9.94216	6.35678	9.24849	7.70563	3.00997	2.25358	4.8612
BnANDPK3b	1.25607	0.45659	0.242783	0.816753	1.41905	0.920085	0.867333	0.0519827	0.243373	17.2278	2.02477	6.4056	0.0492636	7.39464	0.521579	1.9557	0.935589	0.943281
BnANDPK4b	1.00021	1.54069	2.0238	3.63903	1.26244	1.23149	1.17646	0.720519	1.16534	1.19775	1.20042	1.18104	0.266864	1.00581	0.297404	0.430938	0.373032	0.882802
BnANDPK5b	1.00031	1.00483	0.977496	0.768652	0.89339	0.708906	0.773898	0.479642	0.515304	0.225391	0.473062	0.547595	0.382456	0.366266	0.233293	0.494918	0.285889	0.3849
BnANDPK6b	1.00423	1.42251	1.03584	1.99618	0.957793	1.62211	1.65979	2.23732	2.0298	1.41868	3.59001	6.2596	1.6141	5.05764	2.06957	1.68966	1.30574	1.94451
BnANDPK7b	1	1.19748	0.486327	1.51222	0.928731	1.74917	1.81924	1.92741	1.79419	3.8282	3.74076	7.3956	1.52274	1.10651	1.85746	1.75727	2.32947	2.73208
BnANDPK8b	1.0003	1.007	1.66264	1.85789	1.70859	1.49853	1.51235	0.829723	1.62876	0.420681	1.65881	0.993045	0.929849	0.707266	0.3923	0.79016	0.481247	0.591979
BnANDPK9b	1.00028	1.04492	0.967154	2.6392	2.67754	3.05411	3.23582	2.40306	3.22043	2.65147	6.51361	13.9769	2.74475	2.27721	3.21181	1.87619	1.42085	2.41806
BnCNDPK1b	1.00923	1.48264	1.34679	6.09565	2.82216	4.00169	3.49028	3.79182	3.46095	1.96444	4.68891	2.73096	4.61052	6.85904	5.16614	2.19417	1.84008	3.715
BnCNDPK2b	1.00011	1.22718	1.91642	6.3169	3.69853	5.4884	7.43068	7.4667	7.34656	6.4976	15.5706	9.29756	7.17795	11.505	7.65072	3.65634	2.71078	5.70321
BnCNDPK3b	1.00116	1.28137	2.53124	2.88176	2.02292	1.73863	1.89591	0.941959	2.02065	1.2122	1.86285	1.82804	0.38303	1.81787	0.441425	0.83126	0.567944	1.37436
BnCNDPK4b	1.00067	0.875291	1.62118	1.11027	1.26069	0.828483	0.702584	0.373176	0.895731	0.175213	0.691807	0.327948	0.567001	0.274727	0.341827	0.652516	0.319217	0.509534
BnCNDPK5b	1.00565	0.983317	0.777495	1.23837	1.46757	0.935942	1.52597	1.1792	2.00191	0.950972	1.58438	4.89734	1.46356	4.06012	1.56108	1.42162	1.23466	2.03265
BnCNDPK7b	1.00071	1.00989	1.25738	1.04815	1.35167	0.97009	1.09818	0.593998	0.437421	0.259539	0.534491	0.581913	0.31708	0.666003	0.343002	0.437264	0.286099	0.388712
BnCNDPK8b	1.00928	1.08342	1.28715	9.52565	14.2432	12.8965	19.3384	13.7351	6.16094	4.78401	18.0024	7.25781	16.6675	30.5016	15.6805	3.45528	3.35739	9.51695
